# Supplementary material for: Phenotypic Consequences of Copy Number Variation: Insights from Smith-Magenis and Potocki-Lupski Syndrome Mouse Models
Source: PLoS Biol. 2010 Nov 23;8(11):e1000543. doi: 10.1371/journal.pbio.1000543 (PMC2990707; doi:10.1371/journal.pbio.1000543)
Supplement: Table S2 — Genes and quantitative PCR assays to validate microarrays experiments. (0.05 MB XLS) [file pbio.1000543.s013.xls]

## Sheet: Sheet1
Supplementary Table S2: Genes and quantitative PCR assays
Gene	Position	Category	Forward primer ID	Forward primer sequence	Reverse primer ID	Reverse primer sequence	Taqman probe ID	Taqman probe sequence
Asb3	30854398	centromeric	Asb3_1_F	TGCTGGATTTGACCCATTGA	Asb3_1_R	AAGGATGTCATCACTGGCTGAA	Asb3_1	AACCCAAGAGCTGCTGCACAG
Foxi1	34104341	centromeric	Foxi1_1_F	CATAAAGCTGGTTACGGCAAATG	Foxi1_1_R	GGTGTTGAATTCTGAGAGCATCAC	Foxi1_1	ACGCACACTCCCCACTGGCTT
Odz2	35850092	centromeric	Odz2_1_F	TGCTACCACCACACCCATCA	Odz2_1_R	TCACCCGCCCTTCTTTGA	Odz2_1	CGGCAAAGGCATCATGTTTGC
Mat2b	40522739	centromeric	Mat2b_1_F	GCTCGATTGCTCCAAATTGG	Mat2b_1_R	TCTTTGATTCCAGTTCGAAATGGT	Mat2b_1	TCCTCTGGCCAATGCCCAACGT
Adra1b	43618029	centromeric	Adra1b_1_F	CGCCGTATTCAAGGTAGTGTTCT	Adra1b_1_R	TGGAGCACGGGTAGATGATG	Adra1b_1	CTGGGCTACTTCAACAGCTGCCTCAACC
Timd2	46514091	centromeric	Timd2_1_F	TTGTATCAGCACCGCCTCAGT	Timd2_1_R	AAATCAACCCTCTGAAATGTTCACA	Timd2_1	TCTCCATTCACTGCAGCGATTCTCTCAA
Rasgef1c	49810784	centromeric	Rasgef1c_1_F	CGTTGAGGCCTACGTGAAGTG	Rasgef1c_1_R	TGGCTGGCATGCAGATTTC	Rasgef1c_1	TTCAACAGACTATGCTACCTGGTAGCA
Hspa4	53104592	centromeric	Hspa4_1_F	TGGAAGGTCTAGGTGGAGATCAC	Hspa4_1_R	AAAGCACCAGCCCCACAA	Hspa4_1	CCAGCATTCTCTGCCTGTGGG
Zfp39	58704348	centromeric	Zfp39_1_F	TGGGAACATTTGCGGTTATTG	Zfp39_1_R	AATATGGCTGGCCCCTATTACTG	Zfp39_1	CCAGTAGCAACTCCAGCCTCCAGT
Hist3h2ba+b	58765285	centromeric	Hist3h2ba+b_1_F	CCGGACACCGGCATCTC	Hist3h2ba+b_1_R	CGAAGATGTCATTGACGAACGA	Hist3h2ba+b_1	CCAAGGCCATGGGCATCATG
Trim17	58781713	centromeric	Trim17_1_F	CCTCTGGATGAGGCTGCAA	Trim17_1_R	TCTTCATCATCTCCTCCCGTAGA	Trim17_1	TTTTATGTCCTCCTCCAACTTGAGCTTATA
Trim11	58797459	centromeric	Trim11_1_F	GCACCTACGGAAACAAATGGA	Trim11_1_R	CCACAAGGCACAGGTTTCCT	Trim11_1	ACGCAATGCTGTTCCAAGCCCAG
Obscn	58812198	centromeric	Obscn_1_F	GCTTCTCCCCAGCACAAAGA	Obscn_1_R	CTGCCGCACCACACTGAA	Obscn_1	TGCCTTCCAGATGCAGATCCGGAG
Mrpl55	59021885	centromeric	Mrpl55_1_F	GGCCCGGTTCCGAAAAC	Mrpl55_1_R	CTGTCCACTACCTCTGGCTCTTC	Mrpl55_1	TCCCTCTTCTGCTGGAGCTGAGCCT
Csn3	59649098	SMS/PTLS	Csn3_1_F	TGTAATGGCGAGCACATTCG	Csn3_1_R	GCATTTGTTAGCTGATGGCAAA	Csn3_1	CCCAGCAAACGTATCTGTTGCATA
Rai1	60014223	SMS/PTLS	Rai1_1_F	AAGAGGCTGCCGTTGTAATCC	Rai1_1_R	TGTGGGCGCAGCTCTTC	Rai1_1	TCCTCGGAGTTTCGGCCACACG
Rai1	60014252	SMS/PTLS	Rai1_2_F	CCGAAACTCCGAGGAAGAAGA	Rai1_2_R	CCTAGACCCTGGATGGGATCA	Rai1_2	TGCGCCCACAGCCGGTCC
Srepf1	60016033	SMS/PTLS	Srebf1_1_F	CCTTGAGGACCTTTGTCATTGG	Srebf1_1_R	CGGCATGGTCCTGATTGC	Srepf1_1	TCAGGCTCACCCTCTGGAAGACCACA
Drg2	60280382	SMS/PTLS	Drg2_1_F	TGGCCCTCACCTGCATTT	Drg2_1_R	CGGAGAATGATGGCGTCTGT	Drg2_1	CACCAAGAAGAGAGGACAGAGACCGGACTT
Drg2	60280382	SMS/PTLS	Drg2_2_F	GATCTTCAACGCCGAGGTACTC	Drg2_2_R	GTTGCCCACAATCACATCGA	Drg2_2	TCCGAGAAGACTGCTCTCCAGACGACTT
Myo15	60340675	SMS/PTLS	Myo15_1_F	CTCAACTTCCTCAGCACCAAGA	Myo15_1_R	ACGTGGACTGGATCTCCTTCA	Myo15_1	CCATGAGTTGATTGTGAAGATTCCC
Llgl1	60528416	SMS/PTLS	Llgl1_1_F	CATCAGTGGCATCGCTTCCT	Llgl1_1_R	TGTTGCGAGCACTCAGTGAGA	Llgl1_1	ACGTCACGGCCAGGGCTTTTACTTGA
Llgl1	60529319	SMS/PTLS	Llgl1_2_F	CCCAGCTCTCCTGAGGACTCT	Llgl1_2_R	GTAGGCCCGACAAGCATCA	Llgl1_2	TGCCTCCAGGTTCCGCAGTTCTTCT
Shmt1	60611137	SMS/PTLS	Shmt1_1_F	ACAACCCACAAGACCCTGAGA	Shmt1_1_R	ACTGCGCACACCCTTTCTG	Shmt1_1	CTGCCGTGCTGGTATGATATTCT
Kcnj12	60886271	SMS/PTLS	Kcnj12_2_F	TCCTGGAGGGCATGGTAGAG	Kcnj12_2_R	TCTCGTTAGCCAGGTAGGAACTG	Kcnj12_2	CCACAGCCATGACCACACAGGCTC
Aldh3a2	61061990	SMS/PTLS	Aldh3a2_1_F	GCTTGAGACCGGCCTTCAG	Aldh3a2_1_R	GGGTGGTGCGCTATGAATAAG	Aldh3a2_1	AGTCCGCTCTCCATTTAAACATCCT
Zfp179	61264877	SMS/PTLS	Zfp179_2_F	CCACACCTCCGATTGCATTC	Zfp179_2_R	CTTTCCCTTCCCACACTTTGG	Zfp179_2	CTAAAGCAGTCCGTGCCAGGTTCT
Mfap4	61302347	telomeric	Mfap4_1_F	CCGTCTTCTGCGACATGACA	Mfap4_1_R	AGCCGTTGAATCTTTTCTGGAA	Mfap4_1	ACCGTCCACTTGCCGCCCTCA
Mapk7	61305262	telomeric	Mapk7_1_F	CCTCCAAGAGCCCTGAAACC	Mapk7_1_R	TGGACCTTGATGCTGGGTCTA	Mapk7_1	CAGCTTGTGCCTTGCTGCCAGG
Eppb9	61328620	telomeric	Eppb9_1_F	GTGAAGGCCGGGAAGTGA	Eppb9_1_R	CACCACATTGAAGAGGAGGGTAA	Eppb9_1	CGTGTTCGCTCTCAGGGATTT
Epn2	61348836	telomeric	Epn2_1_F	AAAGAAAGAGGCGAAAGCTTGTT	Epn2_1_R	GGAGGGCATCCATTAAATCCA	Epn2_1	CAAGCCAGGCTCCCACTCCCAG
Prpsap2	61547618	telomeric	Prpsap2_1_F	CAAGACTGTGGACATCAGCATGA	Prpsap2_1_R	CATGGACTCCCCGTTGTGA	Prpsap2_1	CCTCTCAGAAGCCATCCGCCGA
Ulk2	61593891	telomeric	Ulk2_1_F	CCGTGGACTGGCATGGA	Ulk2_1_R	TGTCCTGGGATGGGTGACA	Ulk2_1	AACCAAGACGTAATCCCAAATGTATCACCTCCT
Akap10	61732442	telomeric	Akap10_1_F	CGGCGGAAAGTGAAAGGTAA	Akap10_1_R	GGAATGTACGGCTACTGAAGCTTTA	Akap10_1	TGGACTTGACATCTAAGGTCTTCTCTTGCT
Specc1	62038881	telomeric	Specc1_1_F	GCACCACTACCAACACAAATGAA	Specc1_1_R	GTGGGTGCTGGGAACACTTC	Specc1_1	CGGGAACCACCAGCCATCTGAAG
Ttc19	62131326	telomeric	Ttc19_1_F	TCTGGGTGCCACGAAGGA	Ttc19_1_R	AGTCCACTGGCAATCGTACTCA	Ttc19_1	CCGCCTACCTCTACCACCAGGG
Cox10	63780080	telomeric	Cox10_1_F	TCGGCTTCCGCTTCTACGT	Cox10_1_R	CACAGGCTGCAGAAGAACAGTT	Cox10_1	CCTTGAGCTCCTGCGGTCTGCGT
Map2k4	65504439	telomeric	Map2k4_1_F	CCCTTCCCCACAGTTCGTT	Map2k4_1_R	AATGTGAAAAACAAGGCAGAATACTAGA	Map2k4_1	TCGCCATGCGGCTTTTGCTCA
Rcvrn	67516199	telomeric	Rcvrn_1_F	TGAAACTCCTCCCAGATGATGA	Rcvrn_1_R	TTCCAAAGAATGCCCAGATCTT	Rcvrn_1	AACACCCCAGAAAAGCGGGCTGA
Ndel1	68637644	telomeric	Ndel1_1_F	GCCCAAAGTGCCCAAGGT	Ndel1_1_R	AGCTGGATCAAAGCCATTTACTG	Ndel1_1	CCCTTTATGGAAGAAAGTTGCTCGCCCT
Fbxo39	72117860	telomeric	Fbxo39_1_F	CAGCAAGCCCCT TTAAGACTGA	Fbxo39_1_R	GAAGATTGGGTACATCCCTCTAAAAT	Fbxo39_1	CATCTCTCCGGCCCCCAAAACC
Cyb5d2	72593444	telomeric	Cyb5d2_1_F	GGTGTTGCCTGAATCAGAGCTT	Cyb5d2_1_R	CACAGTCCTGCTCCAAGTACCA	Cyb5d2_1	CACTCTGCCCATCATGCCAGTCCTG
Pafah1b1	74490150	telomeric	Pafah1b1_1_F	GGTACCAATGTAGAGGAGCAAAGC	Pafah1b1_1_R	TCCTCCGTTGTCAGTGAGTCACT	Pafah1b1_1	CTGGGTTTCCTCCCCTGCAG
Gdpd1	86854036	telomeric	Gdpd1_1_F	CCTTATTGATGCGGAAAGCTCTA	Gdpd1_1_R	AACCCAAACGTACACTTGAATGC	Gdpd1_1	TTGACCACCTCACCGCCCGG
Msi2	88157312	telomeric	Msi2_1_F	CCCCAGGAGCCTCTGCATA	Msi2_1_R	TGTGAGGCTGTTTGGTTTTCC	Msi2_1	TGGTTCGTGGCCTTCTTCTCACCCAT
Tmem100	89846774	telomeric	Tmem100_1_F	TGTCGGCCTCGCTGTTG	Tmem100_1_R	TGCCTCTTTCTCAGCCAGAAG	Tmem100_1	CCGCCGCTTGCTGCTGTCTCA
