# Supplementary material for: Phenotypic Consequences of Copy Number Variation: Insights from Smith-Magenis and Potocki-Lupski Syndrome Mouse Models
Source: PLoS Biol. 2010 Nov 23;8(11):e1000543. doi: 10.1371/journal.pbio.1000543 (PMC2990707; doi:10.1371/journal.pbio.1000543)
Supplement: Table S4 — Transcripts differentially expressed in the hippocampus of Df(11)17/Dp(11)17 mouse. (0.08 MB XLS) [file pbio.1000543.s015.xls]

## Sheet: TableS1.xls
P_id	Gene_title	Gene_symbol	Ensembl	Loc	Alignments	Pvalue
1442019_at	RIKEN cDNA B230343A10 gene	B230343A10Rik	---	+	chr11:67503297-67503926 (-) // 98.89 // qB3	1.05e-09
1416678_at	COP9 (constitutive photomorphogenic) homolog, subunit 3 (Arabidopsis thaliana)	Cops3	ENSMUSG00000019373	++	chr11:59633739-59656033 (-) // 90.77 // qB1.3	3.07e-09
1453749_at	RIKEN cDNA 2610507I01 gene	2610507I01Rik	---	+	chr11:59014453-59015670 (-) // 72.29 // qB1.3	4.35e-09
1435521_at	Musashi homolog 2 (Drosophila)	Msi2	ENSMUSG00000069769	+	chr11:88157881-88159583 (-) // 99.65 // qC	6.12e-09
1424077_at	glycerophosphodiester phosphodiesterase domain containing 1	Gdpd1	ENSMUSG00000061666	+	chr11:86849987-86890315 (-) // 99.76 // qC	5.54e-08
1460705_at	ribosomal protein S6 kinase, polypeptide 1	Rps6kb1	ENSMUSG00000020516	+	chr11:86316346-86360969 (-) // 95.24 // qC	5.89e-08
1429453_a_at	mitochondrial ribosomal protein L55	Mrpl55	ENSMUSG00000036860	+	chr11:59018705-59022228 (+) // 85.68 // qB1.3	1.04e-07
1424893_at	nuclear distribution gene E-like homolog 1 (A. nidulans)	Ndel1	ENSMUSG00000018736	+	chr11:68645362-68661620 (-) // 80.73 // qB3	1.06e-07
1443698_at	F-box protein 39	Fbxo39	ENSMUSG00000040483	+	chr11:72117859-72124932 (+) // 98.53 // qB4	1.39e-07
1436943_at	cytochrome b5 domain containing 2	Cyb5d2	ENSMUSG00000057778	+	chr11:72593426-72594704 (-) // 88.25 // qB4	1.91e-07
1420516_at	nonagouti	a	ENSMUSG00000027596	-	chr2:154705017-154742424 (+) // 62.22 // qH1	2.63e-07
1453285_at	transmembrane protein 88	Tmem88	ENSMUSG00000045377	+	chr11:69213455-69214429 (-) // 94.9 // qB3	3.43e-07
1417596_at	endothelial precursor protein B9	Eppb9	ENSMUSG00000001039	+:	chr11:61321338-61329123 (+) // 95.88 // qB2	6.83e-07
1441373_at	---	---	---	+	chr11:88336290-88337105 (-) // 99.51 // qC	7.04e-07
1451583_a_at	cDNA sequence BC025076	BC025076	ENSMUSG00000048497	+	chr11:62464885-62481526 (+) // 95.55 // qB2	1.12e-06
1425944_a_at	RAD51-like 3 (S. cerevisiae)	Rad51l3	ENSMUSG00000018841	+	chr11:82694931-82706784 (-) // 99.92 // qC	1.13e-06
1427225_at	epsin 2	Epn2	ENSMUSG00000001036	+:	chr11:61333728-61395857 (-) // 99.34 // qB2	1.26e-06
1449019_at	A kinase (PRKA) anchor protein 1	Akap1	ENSMUSG00000018428	+	chr11:88646881-88667589 (-) // 98.7 // qC	1.72e-06
1457270_at	RIKEN cDNA B230343A10 gene	B230343A10Rik	---	+	chr11:67503450-67505185 (+) // 99.54 // qB3	1.86e-06
1450428_at	LIM homeobox protein 1	Lhx1	ENSMUSG00000018698	+	chr11:84334167-84342210 (-) // 99.91 // qC	2.21e-06
1438078_at	Transcribed locus	---	---	+	chr11:88851268-88852361 (-) // 99.09 // qC	3.16e-06
1460176_at	v-crk sarcoma virus CT10 oncogene homolog (avian)	Crk	---	+	chr11:75495469-75523116 (+) // 95.58 // qB5	4.85e-06
1435520_at	Musashi homolog 2 (Drosophila)	Msi2	ENSMUSG00000069769	+	chr11:88157881-88159583 (-) // 99.65 // qC	4.87e-06
1422466_at	nucleoredoxin	Nxn	ENSMUSG00000020844	+	chr11:76073392-76215328 (-) // 96.79 // qB5	5.54e-06
1439965_at	Transcribed locus	---	---	+	chr11:75393434-75393651 (+) // 59.78 // qB5	5.82e-06
1440345_at	expressed sequence AI450353	AI450353	---	+	chr11:83109793-83110828 (+) // 90.16 // qC	8.31e-06
1457007_at	Transcribed locus	---	---	+	chr11:62271901-62272210 (-) // 68.67 // qB2	8.31e-06
1439232_at	RIKEN cDNA 1500016L03 gene	1500016L03Rik	---	+	chr11:84341870-84352025 (+) // 82.24 // qC	8.49e-06
1435865_at	histone cluster 3, H2a	Hist3h2a	ENSMUSG00000036964	+	chr11:58770868-58771805 (+) // 100.0 // qB1.3	1e-05
1423000_a_at	diacylglycerol kinase, epsilon	Dgke	ENSMUSG00000000276	+	chr11:88844162-88876768 (-) // 98.56 // qC	1.15e-05
1441198_at	zinc finger protein 39	Zfp39	ENSMUSG00000037001	+	chr11:58704345-58705039 (-) // 100.0 // qB1.3	1.21e-05
1431141_at	RIKEN cDNA 2610507I01 gene	2610507I01Rik	---	+	chr11:59015818-59018580 (-) // 97.28 // qB1.3	1.26e-05
1422300_at	noggin	Nog	ENSMUSG00000048616	+	chr11:89117411-89118358 (-) // 99.79 // qC	1.34e-05
1434701_at	expressed sequence AW215868	AW215868	---	++	chr11:60373924-60374500 (+) // 57.8 // qB2	2.02e-05
1444065_at	Cytochrome b5 domain containing 2	Cyb5d2	---	+	chr11:72611230-72612236 (-) // 100.0 // qB4	2.05e-05
1444786_at	nucleolar protein 3 (apoptosis repressor with CARD domain)	Nol3	---	-	chr8:108170552-108171068 (+) // 97.48 // qD3	2.26e-05
1451447_at	CUE domain containing 1	Cuedc1	ENSMUSG00000018378	+	chr11:87985758-88009234 (+) // 87.68 // qC	2.41e-05
1418279_a_at	A kinase (PRKA) anchor protein 1	Akap1	ENSMUSG00000018428	+	chr11:88646881-88667589 (-) // 98.7 // qC	2.46e-05
1417160_s_at	extracellular proteinase inhibitor	Expi	---	+	chr11:83525303-83527530 (+) // 47.38 // qC	3.31e-05
1455706_at	syntaxin binding protein 4	Stxbp4	---	+	chr11:90292579-90293311 (-) // 100.0 // qD	3.42e-05
1441404_at	---	---	---	+	chr11:74522844-74523526 (-) // 75.92 // qB5	7.56e-05
1458541_at	dynactin 4	Dctn4	---	-	chr18:60652569-60653345 (+) // 77.63 // qD3	0.00010161
1435214_at	gap junction membrane channel protein alpha 12	Gja12	ENSMUSG00000043448	+	chr11:58991760-58992452 (-) // 97.32 // qB1.3	0.000108082
1427696_at	ferrochelatase	Fech	---	-	chr18:64582707-64608819 (-) // 89.23 // qE1	0.000113199
1435808_at	RIKEN cDNA A230051G13 gene	A230051G13Rik	ENSMUSG00000049287	+	chr11:58973403-58974526 (-) // 88.91 // qB1.3	0.000115256
1447357_at	Transcribed locus	---	---	+	chr11:87828185-87864201 (-) // 100.0 // qC	0.000125902
1418100_at	RIKEN cDNA A030009H04 gene	A030009H04Rik	ENSMUSG00000043419	+	chr11:69156965-69158836 (+) // 97.36 // qB3	0.000128037
1449018_at	profilin 1	Pfn1	ENSMUSG00000018293	+	chr11:70468043-70470819 (-) // 86.31 // qB3	0.000134468
1449106_at	glutathione peroxidase 3	Gpx3	---	+	chr11:54746194-54753797 (+) // 95.61 // qB1.3	0.00013452
1432556_a_at	RIKEN cDNA 3100002J23 gene	3100002J23Rik	ENSMUSG00000049154	+	chr11:58609005-58618155 (-) // 99.4 // qB1.3	0.00014728
1427008_at	ring finger protein 43	Rnf43	ENSMUSG00000034177	+	chr11:87547223-87551734 (+) // 98.88 // qC	0.000158087
1449184_at	peptidoglycan recognition protein 1	Pglyrp1	ENSMUSG00000030413	-	chr7:18043162-18048962 (+) // 93.61 // qA2	0.000160229
1451424_at	gamma-aminobutyric acid (GABA-A) receptor, pi	Gabrp	ENSMUSG00000020159	+	chr11:33450797-33478957 (-) // 99.18 // qA4	0.000182047
1450587_at	histocompatibility 2, M region locus 10.1	H2-M10.1	ENSMUSG00000024448	-	chr17:35932068-35934203 (-) // 100.0 // qB1	0.000191305
1451063_at	syntaxin binding protein 4	Stxbp4	ENSMUSG00000020546	+	chr11:90296162-90454174 (-) // 91.07 // qD	0.000202623
1437079_at	solute carrier family 18 (vesicular monoamine), member 2	Slc18a2	ENSMUSG00000025094	-	chr19:59347190-59350042 (+) // 93.82 // qD3	0.000216397
1460071_at	---	---	---	+	chr11:57624496-57625156 (+) // 73.88 // qB1.3	0.000216596
1450164_at	achaete-scute complex homolog-like 1 (Drosophila)	Ascl1	ENSMUSG00000020052	-	chr10:86921713-86923459 (-) // 98.93 // qC1	0.000254406
1448301_s_at	serine (or cysteine) peptidase inhibitor, clade B, member 1a	Serpinb1a	ENSMUSG00000044734	-	chr13:32849563-32858632 (-) // 82.66 // qA3.2	0.000258564
1458103_at	nuclear receptor co-repressor 1	Ncor1	---	+	chr11:62216526-62217221 (-) // 99.71 // qB2	0.000266912
1433944_at	HECT domain containing 2	Hectd2	ENSMUSG00000041180	-	chr19:36684350-36686276 (+) // 98.82 // qC2	0.000271169
1455712_at	histone cluster 3, H2a	Hist3h2a	---	+	chr11:58771900-58772379 (+) // 98.96 // qB1.3	0.000284359
1416112_at	cytochrome c oxidase, subunit VIIIa	Cox8a	ENSMUSG00000035885	-	chr19:7282205-7284677 (-) // 89.82 // qA	0.000289695
1458820_at	zinc finger protein 560	Zfp560	---	-	chr9:20095575-20096312 (-) // 46.29 // qA3	0.000297992
1438124_at	predicted gene, EG433070	EG433070	---	-	chr17:18286604-18320535 (+) // 89.04 // qA3.2	0.000318366
1440369_at	Transcribed locus	---	---	-	chr3:157580318-157581170 (+) // 100.0 // qH4	0.000318715
1416692_at	coilin	Coil	ENSMUSG00000033983	+	chr11:88790039-88807703 (+) // 97.54 // qC	0.000329662
1420288_at	expressed sequence T25656	T25656	---	-	chr6:71534098-71534286 (+) // 94.44 // qC1	0.000354428
1418483_a_at	glycoprotein galactosyltransferase alpha 1, 3	Ggta1	ENSMUSG00000035778	-	chr2:35222189-35283458 (-) // 87.7 // qB	0.000354887
1453755_at	U7 snRNP-specific Sm-like protein LSM11	Lsm11	ENSMUSG00000044847	+	chr11:45776648-45788358 (-) // 98.93 // qB1.1	0.000356577
1418360_at	zinc finger protein 179	Zfp179	ENSMUSG00000010086	++	chr11:61264636-61270128 (-) // 98.39 // qB2	0.000357545
1427013_at	carbonic anhydrase 9	Car9	ENSMUSG00000028463	-	chr4:43528123-43534546 (+) // 77.35 // qB1	0.000377151
1430132_at	keratin 28	Krt28	ENSMUSG00000055937	+	chr11:99180961-99190993 (-) // 99.82 // qD	0.000424591
1421558_at	brachyury 2	T2	ENSMUSG00000058159	-	chr17:8234802-8260898 (+) // 96.24 // qA1	0.000428082
1456108_x_at	zinc finger protein 179	Zfp179	ENSMUSG00000010086	++	chr11:61264638-61264922 (-) // 97.18 // qB2	0.000482999
1448696_at	hephaestin	Heph	ENSMUSG00000031209	-	chrX:92658179-92777203 (+) // 96.33 // qC3	0.000502281
1425081_at	zinc finger protein 286	Zfp286	ENSMUSG00000047342	+	chr11:62595139-62599961 (-) // 63.82 // qB2	0.000507039
1448952_at	RIKEN cDNA A030009H04 gene	A030009H04Rik	ENSMUSG00000043419	+	chr11:69156965-69158836 (+) // 97.36 // qB3	0.000509864
1442652_at	gene model 410, (NCBI)	Gm410	ENSMUSG00000074591	-	chr3:57755344-57755900 (-) // 88.68 // qD	0.000511239
1418498_at	fibroblast growth factor 13	Fgf13	ENSMUSG00000031137	-	chrX:55408933-55481220 (-) // 98.77 // qA6	0.000516915
1427141_at	RIKEN cDNA 2700099C18 gene	2700099C18Rik	---	-	chr17:95054246-95079246 (+) // 98.78 // qE5	0.000520418
1437569_at	transmembrane protein 132E	Tmem132e	ENSMUSG00000020701	+	chr11:82261192-82262529 (+) // 97.09 // qC	0.000549505
1442724_at	expressed sequence AW060763	AW060763	---	-	chr12:109910606-109911143 (+) // 99.26 // qF1	0.000568091
1419093_at	tryptophan 2,3-dioxygenase	Tdo2	ENSMUSG00000028011	-	chr3:82043631-82061680 (-) // 98.67 // qE3	0.000580008
1448734_at	ceruloplasmin	Cp	ENSMUSG00000003617	-	chr3:20149207-20201809 (+) // 96.05 // qA2	0.000585751
1435790_at	olfactomedin 2	Olfm2	ENSMUSG00000032172	-	chr9:20418092-20418996 (-) // 99.67 // qA3	0.000592835
1456940_at	solute carrier family 43, member 2	Slc43a2	ENSMUSG00000038178	+	chr11:75390494-75390798 (+) // 73.19 // qB5	0.000594491
1457210_at	RIKEN cDNA 1700092E19 gene	1700092E19Rik	---	-	chr13:26290614-26291253 (-) // 100.0 // qA3.1	0.000610966
1421598_at	---	---	---	-	chr3:122944579-122946361 (+) // 59.24 // qG1	0.000632982
1420715_a_at	peroxisome proliferator activated receptor gamma	Pparg	ENSMUSG00000000440	-	chr6:115387684-115456018 (+) // 98.82 // qE3	0.00064427
1444037_at	lectin, mannose-binding, 1	Lman1	---	-	chr18:66125917-66126585 (-) // 97.65 // qE1	0.000656493
1447028_at	RIKEN cDNA 4930563E22 gene	4930563E22Rik	ENSMUSG00000053574	+	chr11:72034091-72034645 (+) // 91.68 // qB4	0.000709394
1459799_at	FERM, RhoGEF (Arhgef) and pleckstrin domain protein 1 (chondrocyte-derived)	Farp1	---	-	chr14:120365805-120368955 (+) // 51.4 // qE4	0.000748824
1441135_at	Predicted gene, ENSMUSG00000053218	ENSMUSG00000053218	---	+	chr11:58143528-58144045 (-) // 70.05 // qB1.3	0.000765368
1448222_x_at	cytochrome c oxidase, subunit VIIIa	Cox8a	ENSMUSG00000035885	-	chr19:7282205-7284677 (-) // 89.82 // qA	0.000765954
1421279_at	laminin, gamma 2	Lamc2	---	-	chr1:154884976-154948277 (-) // 91.17 // qG3	0.000796369
1442546_at	RIKEN cDNA C730027H18 gene	C730027H18Rik	---	-	chr10:70564036-70564759 (-) // 88.24 // qB5.3	0.000813817
1425050_at	isochorismatase domain containing 1	Isoc1	ENSMUSG00000024601	-	chr18:58784857-58805740 (+) // 86.8 // qD3	0.00081838
1442123_at	RIKEN cDNA 2010012P19 gene	2010012P19Rik	---	+	chr11:69500709-69507336 (+) // 86.35 // qB3	0.000820298
1452417_x_at	immunoglobulin kappa chain, constant region /// immunoglobulin kappa chain variable 28 (V28) /// RIKEN cDNA 2010205A11 gene /// Ig kappa chain /// immunoglobulin kappa chain variable 21 (V21)-4 /// immunoglobulin kappa chain variable 8 (V8)-16 /// similar to Unknown (protein for MGC:103328) /// light chain of the monoclonal antibody MST2 /// similar to Chain L, Structural Basis Of Antigen Mimicry…	2010205A11Rik /// Cr1 /// ENSM	---	-	chr6:70656013-70656531 (+) // 48.25 // qC1	0.000829718
1448972_at	glutamate receptor, ionotropic, AMPA1 (alpha 1) /// similar to Glutamate receptor, ionotropic, AMPA1 (alpha 1)	Gria1 /// LOC100044431	ENSMUSG00000020524	+	chr11:56855193-57144297 (+) // 86.11 // qB1.3	0.000831218
1453158_at	zinc finger protein 622	Zfp622	---	-	chr15:25939467-25942154 (+) // 79.22 // qB1	0.00083707
1452004_at	calcitonin/calcitonin-related polypeptide, alpha	Calca	ENSMUSG00000030669	-	chr7:114422628-114427444 (-) // 98.41 // qE3	0.000853374
1419020_at	gastric intrinsic factor	Gif	ENSMUSG00000024682	-	chr19:11814603-11830492 (+) // 99.93 // qA	0.000859185
1431074_a_at	phosphatidylinositol transfer protein, cytoplasmic 1	Pitpnc1	ENSMUSG00000040430	+	chr11:107028237-107286888 (-) // 97.22 // qE1	0.000917723
1435358_at	CUE domain containing 1	Cuedc1	---	+	chr11:88009140-88010327 (+) // 93.87 // qC	0.000934233
1447035_at	RIKEN cDNA A230091C14 gene	A230091C14Rik	---	-	chr13:94402266-94402493 (-) // 41.12 // qC3	0.000965211
1421874_a_at	mitochondrial ribosomal protein S23	Mrps23	ENSMUSG00000023723	+	chr11:88020610-88027554 (+) // 95.36 // qC	0.000977496
1452114_s_at	insulin-like growth factor binding protein 5	Igfbp5	ENSMUSG00000026185	-	chr1:72791136-72808076 (-) // 95.39 // qC3	0.000983829
1435497_at	RIKEN cDNA 5730590G19 gene /// hypothetical protein LOC100047683	5730590G19Rik /// LOC100047683	ENSMUSG00000046591	-	chr7:79568996-79571656 (+) // 98.49 // qD1	0.000997376
1439578_at	U7 snRNP-specific Sm-like protein LSM11	Lsm11	---	+	chr11:45775885-45776662 (-) // 84.73 // qB1.1	0.00100612
1433893_s_at	sperm associated antigen 5	Spag5	ENSMUSG00000002055	+	chr11:78121364-78138649 (+) // 92.52 // qB5	0.00101531
1422349_at	chemokine (C-C motif) receptor 1-like 1	Ccr1l1	ENSMUSG00000064039	-	chr9:123826135-123827206 (-) // 99.63 // qF4	0.00102341
1460650_at	ATPase, H+ transporting, lysosomal V0 subunit A1	Atp6v0a1	ENSMUSG00000019302	+	chr11:100825560-100879809 (+) // 98.05 // qD	0.00102562
1427911_at	transmembrane protein 173	Tmem173	ENSMUSG00000024349	-	chr18:35859656-35866528 (-) // 93.93 // qB2	0.00105616
1442105_at	SH3 multiple domains 4	Sh3md4	---	-	chr10:58208715-58209422 (+) // 99.3 // qB4	0.0010694
1457839_at	---	---	---	+	chr11:86607788-86609149 (-) // 55.47 // qC	0.00110885
1435454_a_at	cDNA sequence BC006779	BC006779	ENSMUSG00000027580	-	chr2:181157054-181159194 (-) // 96.2 // qH4	0.00112007
1439676_at	apoptosis antagonizing transcription factor	Aatf	---	+	chr11:84256326-84257041 (-) // 99.86 // qC	0.00113421
1434449_at	aquaporin 4	Aqp4	---	-	chr18:15532412-15534035 (-) // 99.82 // qA1	0.00114886
1449313_at	kallikrein 1-related peptidase b5	Klk1b5	ENSMUSG00000066512	-	chr7:44084500-44088742 (+) // 91.35 // qB3	0.00115771
1430794_at	RIKEN cDNA 4933426K07 gene	4933426K07Rik	---	+	chr11:57471609-57474215 (-) // 93.09 // qB1.3	0.00119175
1447810_x_at	pleckstrin homology domain containing, family B (evectins) member 2	Plekhb2	ENSMUSG00000026123	-	chr1:34823883-34824123 (+) // 93.44 // qB	0.00120331
1424652_at	transmembrane protein 166	Tmem166	ENSMUSG00000035104	-	chr6:82007293-82058754 (+) // 97.66 // qC3	0.00120887
1431654_at	RIKEN cDNA 1700112M01 gene	1700112M01Rik	ENSMUSG00000029225	-	chr5:74313970-74321688 (+) // 99.88 // qC3.3	0.00121183
1443016_at	Adult male aorta and vein cDNA, RIKEN full-length enriched library, clone:A530043E24 product:unclassifiable, full insert sequence	---	---	-	chr2:153349637-153350260 (+) // 87.39 // qH1	0.00124598
1441188_at	0 day neonate thymus cDNA, RIKEN full-length enriched library, clone:A430104K07 product:unclassifiable, full insert sequence	---	---	-	chr6:37392200-37392755 (-) // 78.39 // qB1	0.00125056
1431345_a_at	TATA box binding protein (Tbp)-associated factor, RNA polymerase I, B	Taf1b	ENSMUSG00000059669	-	chr12:25089513-25138804 (+) // 97.2 // qA1.3	0.00126222
1439831_at	Transcribed locus	---	---	-	chr18:60373262-60373801 (+) // 96.59 // qD3	0.00128259
1439842_at	Zinc finger protein 287	Zfp287	---	+	chr11:62537452-62538078 (-) // 99.84 // qB2	0.00128515
1460385_a_at	zinc finger protein 179	Zfp179	ENSMUSG00000010086	++	chr11:61265601-61270196 (-) // 98.97 // qB2	0.00128712
1432305_at	RIKEN cDNA 4930542C16 gene	4930542C16Rik	ENSMUSG00000048628	-	chr14:23447881-23449611 (-) // 57.82 // qA3	0.0013083
1417661_at	RAD52 motif 1	Rdm1	ENSMUSG00000010362	+	chr11:101444031-101452178 (+) // 97.97 // qD	0.00130856
1424393_s_at	alcohol dehydrogenase, iron containing, 1	Adhfe1	ENSMUSG00000025911	-	chr1:9533293-9562145 (+) // 99.33 // qA2	0.0013226
1432370_at	RIKEN cDNA 4933411E02 gene	4933411E02Rik	---	-	chr9:112234992-112306519 (-) // 99.81 // qF3	0.00132744
1456288_at	schlafen 5	Slfn5	ENSMUSG00000054404	+	chr11:82778474-82779140 (+) // 99.1 // qC	0.00132997
1442131_at	RIKEN cDNA 1700048M11 gene	1700048M11Rik	---	-	chr16:92197570-92201325 (-) // 100.0 // qC4	0.00135311
1444422_at	protocadherin 19	Pcdh19	ENSMUSG00000051323	-	chrX:129027715-129031979 (-) // 99.86 // qE3	0.00135777
1433577_at	RIKEN cDNA A730017C20 gene	A730017C20Rik	ENSMUSG00000050875	-	chr18:59201583-59202343 (+) // 98.83 // qD3	0.00135994
1441832_at	histone deacetylase 10	Hdac10	ENSMUSG00000062906	-	chr15:88951074-88951457 (-) // 67.07 // qE3	0.00137913
1435005_at	centromere protein E	Cenpe	---	-	chr3:135203338-135210927 (+) // 98.39 // qG3	0.00138562
1444980_at	one cut domain, family member 2	Onecut2	---	-	chr18:64517697-64518575 (+) // 98.76 // qE1	0.00138725
1441969_at	tripartite motif-containing 36	Trim36	ENSMUSG00000033949	-	chr18:46290664-46291936 (-) // 97.25 // qC	0.00140311
1421198_at	integrin alpha V	Itgav	ENSMUSG00000027087	-	chr2:83525353-83605063 (+) // 98.64 // qD	0.00140426
1444566_at	Transcribed locus	---	---	-	chr7:100379307-100379790 (+) // 97.18 // qE1	0.00141785
1449237_at	arachidonate lipoxygenase 3	Aloxe3	ENSMUSG00000020892	+	chr11:68942409-68965310 (+) // 99.56 // qB3	0.00141999
1432345_at	RIKEN cDNA 1700048F04 gene	1700048F04Rik	---	-	chr5:126218236-126242088 (+) // 86.17 // qG1.1	0.00143316
1453522_at	RIKEN cDNA 6530401N04 gene	6530401N04Rik	---	-	chr12:52910202-52928121 (-) // 72.79 // qC1	0.0014572
1417418_s_at	cytochrome c oxidase, subunit VI a, polypeptide 1 /// predicted gene, EG665806	Cox6a1 /// EG665806	ENSMUSG00000041697 /// ENSMUSG00000071706	-	chr5:115606650-115609944 (-) // 81.27 // qF	0.00150285
1443008_at	Musashi homolog 2 (Drosophila)	Msi2	---	+	chr11:88200860-88201571 (-) // 99.86 // qC	0.00151287
1442487_at	DNA segment, Chr 14, ERATO Doi 24, expressed	D14Ertd24e	---	-	chr14:113721434-113722280 (-) // 98.14 // qE4	0.00151977
1416318_at	serine (or cysteine) peptidase inhibitor, clade B, member 1a	Serpinb1a	ENSMUSG00000044734	-	chr13:32849563-32858632 (-) // 82.66 // qA3.2	0.00152366
1423283_at	phosphatidylinositol transfer protein, alpha	Pitpna	ENSMUSG00000017781	+	chr11:75404307-75444999 (+) // 98.47 // qB5	0.00161374
1447639_x_at	---	---	---	-	chr18:6491603-6491881 (+) // 86.69 // qA1	0.00162474
1438059_at	---	---	ENSMUSG00000069372	-	chr18:57602803-57603502 (+) // 96.72 // qD3	0.00162685
1421258_a_at	pyruvate kinase liver and red blood cell	Pklr	ENSMUSG00000041237	-	chr3:89222068-89231560 (+) // 97.49 // qF1	0.00162822
1429313_at	receptor tyrosine kinase-like orphan receptor 1	Ror1	---	-	chr4:99939751-99942738 (+) // 96.21 // qC6	0.00163794
1441717_at	DNA segment, Chr 9, ERATO Doi 596, expressed	D9Ertd596e	---	-	chr9:43642996-43643247 (+) // 47.27 // qA5.1	0.00164941
1448359_a_at	HIG1 domain family, member 1A	Higd1a	ENSMUSG00000038412	-	chr9:121697260-121706255 (-) // 94.61 // qF4	0.00166345
1448071_at	---	---	---	-	chr5:144353095-144353641 (+) // 75.48 // qG2	0.00167389
1451549_at	cDNA sequence BC016201 /// hypothetical protein LOC100038888	BC016201 /// LOC100038888	ENSMUSG00000058253	-	chr8:98179721-98195714 (-) // 98.83 // qD1	0.00169547
1444897_at	expressed sequence AU017263	AU017263	---	-	chr12:99745195-99746123 (+) // 97.58 // qE	0.00169688
1431430_s_at	tripartite motif-containing 59 /// similar to mouse RING finger 1	LOC630539 /// Trim59	ENSMUSG00000034317	-	chr3:69125345-69131772 (-) // 81.56 // qE1	0.00170133
1443504_at	hypothetical protein E330022O07	E330022O07	---	-	chr8:80410755-80411138 (-) // 67.31 // qC1	0.00172737
1451008_at	ST8 alpha-N-acetyl-neuraminide alpha-2,8-sialyltransferase 3	St8sia3	ENSMUSG00000056812	-	chr18:64379791-64397862 (+) // 95.36 // qE1	0.0017304
1419488_at	TNFAIP3 interacting protein 2	Tnip2	ENSMUSG00000059866	-	chr5:34812897-34830836 (-) // 99.65 // qB2	0.00174516
1455380_at	prenylcysteine oxidase 1 like	Pcyox1l	ENSMUSG00000024579	-	chr18:61822187-61822868 (-) // 92.05 // qE1	0.00176731
1439941_at	---	---	---	++	chr11:61224545-61225193 (-) // 99.85 // qB2	0.00178229
1435648_at	RIKEN cDNA B430119L13 gene	B430119L13Rik	ENSMUSG00000043110	-	chr2:132559395-132560868 (-) // 88.52 // qF2	0.00178438
1452035_at	procollagen, type IV, alpha 1	Col4a1	ENSMUSG00000031502	-	chr8:11198390-11312721 (-) // 98.69 // qA1.1	0.00184614
1421881_a_at	ELAV (embryonic lethal, abnormal vision, Drosophila)-like 2 (Hu antigen B)	Elavl2	ENSMUSG00000008489	-	chr4:90742733-90864072 (-) // 99.16 // qC5	0.00185252
1434767_at	expressed sequence C79407	C79407	ENSMUSG00000047534	-	chr12:66051330-66067476 (-) // 95.63 // qC1	0.00186554
1449589_x_at	RIKEN cDNA 2610020O08 gene	2610020O08Rik	ENSMUSG00000016409	-	chrX:33558239-33579729 (+) // 98.5 // qA3.2	0.00187397
1416783_at	tachykinin 1	Tac1	ENSMUSG00000061762	-	chr6:7505070-7512978 (+) // 99.52 // qA1	0.00188223
1430111_a_at	branched chain aminotransferase 1, cytosolic	Bcat1	ENSMUSG00000030268	-	chr6:144961465-145033091 (-) // 85.61 // qG3	0.00189899
1434428_at	RIKEN cDNA D330028D13 gene	D330028D13Rik	ENSMUSG00000047115	-	chr6:49297408-49318865 (+) // 97.6 // qB2.3	0.00190476
1427386_at	Rho guanine nucleotide exchange factor (GEF) 16	Arhgef16	ENSMUSG00000029032	-	chr4:153122269-153143828 (-) // 98.46 // qE2	0.00191464
1452463_x_at	predicted gene, ENSMUSG00000076577	ENSMUSG00000076577	---	-	chr6:70122836-70656412 (+) // 84.05 // qC1	0.00198812
1444623_at	RIKEN cDNA E530011L22 gene	E530011L22Rik	---	-	chr9:121607518-121608676 (-) // 77.41 // qF4	0.00203783
1428827_at	Wolf-Hirschhorn syndrome candidate 1 (human)	Whsc1	ENSMUSG00000057406	-	chr5:34181515-34212856 (+) // 98.94 // qB2	0.00205565
1439417_at	Quiescin Q6 sulfhydryl oxidase 1	Qsox1	---	-	chr1:157540383-157540497 (-) // 37.5 // qG3	0.00205844
1423523_at	aminoadipate-semialdehyde synthase	Aass	ENSMUSG00000029695	-	chr6:23022376-23082969 (-) // 96.78 // qA3.1	0.00205978
1458716_at	dual specificity phosphatase 27 (putative)	Dusp27	ENSMUSG00000026564	-	chr1:167935397-167936021 (-) // 98.88 // qH2.3	0.00211545
1419965_at	expressed sequence C79445	C79445	---	-	chr12:11908660-11909239 (+) // 98.8 // qA1.1	0.00212213
1438390_s_at	pituitary tumor-transforming 1	Pttg1	ENSMUSG00000020415	+	chr11:43263672-43264616 (-) // 93.46 // qB1.1	0.00213466
1416286_at	regulator of G-protein signaling 4	Rgs4	---	-	chr1:171578145-171584317 (-) // 93.1 // qH3	0.00215219
1415718_at	SAP30-like /// similar to SAP30-like	LOC100044471 /// Sap30l	ENSMUSG00000020519	+	chr11:57617804-57626409 (+) // 98.33 // qB1.3	0.00215579
1439937_at	Transmembrane 9 superfamily member 1	Tm9sf1	---	-	chr14:54599761-54600382 (+) // 78.31 // qC2	0.00216332
1440934_at	expressed sequence AW742931	AW742931	---	-	chr4:22091322-22092294 (+) // 99.9 // qA3	0.00216958
1453205_at	DPY30 domain containing 1	Dydc1	---	-	chr14:39981623-40000906 (+) // 97.68 // qB	0.00222661
1455257_at	integrin beta 3	Itgb3	---	+	chr11:104485445-104486989 (+) // 92.9 // qE1	0.00222678
1422628_at	RIKEN cDNA 4632417K18 gene	4632417K18Rik	ENSMUSG00000024691	-	chr19:12640558-12656820 (+) // 97.52 // qA	0.00224317
1453747_at	RIKEN cDNA 2810021J22 gene	2810021J22Rik	ENSMUSG00000020491	+	chr11:58697688-58699513 (+) // 99.67 // qB1.3	0.00224665
1421944_a_at	asialoglycoprotein receptor 1	Asgr1	ENSMUSG00000020884	+	chr11:69870607-69874081 (+) // 88.57 // qB3	0.00226331
1416565_at	cytochrome c oxidase, subunit VIb polypeptide 1	Cox6b1	ENSMUSG00000036751	-	chr7:30325730-30333375 (-) // 67.11 // qB1	0.00228676
1417450_a_at	transforming, acidic coiled-coil containing protein 3	Tacc3	ENSMUSG00000037313	-	chr5:33975517-33989054 (+) // 96.9 // qB2	0.00228719
1424962_at	transmembrane 4 superfamily member 4	Tm4sf4	ENSMUSG00000027801	-	chr3:57513242-57529601 (+) // 98.87 // qD	0.00228849
1455664_at	reticulon 4 receptor-like 1	Rtn4rl1	ENSMUSG00000045287	+	chr11:75083100-75083964 (+) // 96.42 // qB5	0.00231357
1445262_at	Transcribed locus	---	---	+	chr11:101302153-101302836 (-) // 51.59 // qD	0.00231393
1437652_at	sema domain, transmembrane domain (TM), and cytoplasmic domain, (semaphorin) 6C	Sema6c	---	-	chr3:95258585-95259425 (-) // 99.88 // qF2.1	0.00232036
1419442_at	matrilin 2	Matn2	ENSMUSG00000022324	-	chr15:34251268-34380863 (+) // 99.09 // qB3.1	0.00233047
1421661_at	formyl peptide receptor-like 1	Fprl1	ENSMUSG00000052270	-	chr17:17592451-17676295 (+) // 99.22 // qA3.2	0.0023329
1422303_a_at	tumor necrosis factor receptor superfamily, member 18	Tnfrsf18	ENSMUSG00000041954	-	chr4:154870141-154872689 (+) // 98.04 // qE2	0.00239075
1425950_at	RIKEN cDNA 1700019H03 gene	1700019H03Rik	ENSMUSG00000023393	-	chr2:180654786-180663434 (+) // 80.26 // qH4	0.00243071
1423306_at	RIKEN cDNA 2010002N04 gene	2010002N04Rik	ENSMUSG00000038059	-	chr18:60599561-60627352 (-) // 98.36 // qD3	0.00244672
1437184_at	GUF1 GTPase homolog (S. cerevisiae)	Guf1	---	-	chr5:69838682-69850913 (+) // 91.97 // qC3.1	0.00253928
1420863_at	dynactin 4	Dctn4	ENSMUSG00000024603	-	chr18:60651522-60684416 (+) // 98.8 // qD3	0.00254441
1431519_at	RIKEN cDNA 4933406L23 gene	4933406L23Rik	---	-	chr6:147486968-147488479 (-) // 99.93 // qG3	0.00254909
1433185_at	RIKEN cDNA 2610019A05 gene	2610019A05Rik	---	+	chr11:105996642-105997744 (+) // 89.15 // qE1	0.002565
1431649_at	RIKEN cDNA 1700108M19 gene	1700108M19Rik	---	-	chr12:36719828-36763664 (-) // 99.89 // qA3	0.00261085
1453987_at	kelch-like 28 (Drosophila)	Klhl28	---	-	chr12:65874881-65884118 (-) // 89.96 // qC1	0.00263096
1460347_at	keratin 14	Krt14	ENSMUSG00000045545	+	chr11:100019251-100023739 (-) // 97.98 // qD	0.00264064
1428700_at	purinergic receptor P2Y, G-protein coupled 13	P2ry13	ENSMUSG00000036362	-	chr3:59295814-59298811 (-) // 99.72 // qD	0.00265802
1455699_at	Transcribed locus	---	---	-	chr6:144950985-144951995 (-) // 99.9 // qG3	0.00265948
1435618_at	paraneoplastic antigen MA2	Pnma2	ENSMUSG00000046204	-	chr14:65873456-65874171 (+) // 99.72 // qD1	0.00272129
1438130_at	TAF15 RNA polymerase II, TATA box binding protein (TBP)-associated factor	Taf15	---	+	chr11:83315201-83315525 (+) // 47.64 // qC	0.00272386
1432002_at	RIKEN cDNA 2810471M01 gene	2810471M01Rik	---	+	chr11:28581619-28593276 (+) // 96.43 // qA3.3	0.00275218
1460629_at	tripartite motif protein 16	Trim16	ENSMUSG00000047821	+	chr11:62658448-62659143 (+) // 72.56 // qB2	0.00279556
1430962_at	ubiquitin-conjugating enzyme E2S	Ube2s	---	-	chr7:4397638-4415438 (-) // 89.49 // qA1	0.00279915
1453587_at	gamma-glutamyltransferase 6	Ggt6	ENSMUSG00000040471	+	chr11:72251712-72254759 (+) // 98.25 // qB4	0.00282254
1451962_at	immunoglobulin kappa chain variable 28 (V28) /// immunoglobulin kappa light chain 17-1A	Igk-V28 /// LOC213481	---	-	chr6:70265422-70266058 (-) // 88.28 // qC1	0.00283987
1421917_at	platelet derived growth factor receptor, alpha polypeptide	Pdgfra	ENSMUSG00000029231	-	chr5:75434032-75479903 (+) // 98.73 // qC3.3	0.00285129
1434192_at	zinc finger, ZZ-type with EF hand domain 1	Zzef1	ENSMUSG00000055670	+	chr11:72741980-72743315 (+) // 95.12 // qB4	0.00288464
1435866_s_at	histone cluster 3, H2a	Hist3h2a	---	+	chr11:58770868-58771805 (+) // 100.0 // qB1.3	0.00289943
1425861_x_at	calcium channel, voltage-dependent, alpha2/delta subunit 1	Cacna2d1	ENSMUSG00000073202	-	chr5:15446611-15883526 (+) // 97.92 // qA2	0.00290988
1460289_at	neuregulin 3	Nrg3	ENSMUSG00000041014	-	chr14:37280727-38385441 (-) // 90.55 // qB	0.00293174
1423013_at	forkhead box F1a	Foxf1a	ENSMUSG00000042812 /// ENSMUSG00000074054	-	chr8:123970469-123973029 (+) // 94.25 // qE1	0.00294576
1449552_at	zinc finger RNA binding protein	Zfr	ENSMUSG00000022201	-	chr15:12062577-12130408 (+) // 98.79 // qA1	0.00295252
1432633_at	RIKEN cDNA 9430063H18 gene	9430063H18Rik	---	-	chr7:141024254-141025374 (-) // 68.29 // qF3	0.00297744
1438266_at	ADAMTS-like 5	Adamtsl5	ENSMUSG00000043822	-	chr10:79742921-79743499 (-) // 87.44 // qC1	0.00303724
1441482_at	---	---	---	+	chr11:110215839-110216524 (+) // 99.71 // qE1	0.00304999
1449540_at	reproductive homeobox 9	Rhox9	ENSMUSG00000068048	-	chrX:34143725-34146397 (-) // 98.0 // qA3.3	0.0030652
1440084_at	Expressed sequence AI663975	AI663975	---	+	chr11:110338456-110339098 (+) // 90.7 // qE2	0.00308427
1419898_s_at	zinc finger CCCH type containing 7 A	Zc3h7a	ENSMUSG00000037965	-	chr16:11050178-11050924 (-) // 99.87 // qA1	0.0030884
1432097_a_at	DNA cross-link repair 1A, PSO2 homolog (S. cerevisiae)	Dclre1a	ENSMUSG00000025077	-	chr19:56599561-56600957 (-) // 88.32 // qD2	0.00309305
1419929_at	DNA segment, Chr 15, ERATO Doi 55, expressed	D15Ertd55e	---	-	chr15:88538672-88539243 (-) // 91.51 // qE3	0.00311053
1457520_at	---	---	---	-	chr15:37266591-37267218 (+) // 93.24 // qB3.1	0.00311333
1421099_at	basic helix-loop-helix domain containing, class B3	Bhlhb3	ENSMUSG00000030256	-	chr6:145819895-145822572 (-) // 99.4 // qG3	0.00313285
1450290_at	programmed cell death 1 ligand 2	Pdcd1lg2	ENSMUSG00000016498	-	chr19:29476956-29537149 (+) // 97.64 // qC1	0.0031423
1444225_at	SH3-domain GRB2-like (endophilin) interacting protein 1	Sgip1	---	-	chr4:102350803-102351180 (-) // 94.91 // qC6	0.0031503
1437701_at	Smith-Magenis syndrome chromosome region, candidate 8 homolog (human)	Smcr8	ENSMUSG00000049323	++	chr11:60596596-60597270 (+) // 99.7 // qB2	0.00317841
1456532_at	Transcribed locus	---	---	-	chr9:6378197-6379453 (+) // 97.79 // qA1	0.00318618
1435941_at	rhomboid, veinlet-like 3 (Drosophila)	Rhbdl3	ENSMUSG00000017692	+	chr11:80171468-80172171 (+) // 98.18 // qB5	0.00319558
1429162_at	RIKEN cDNA 1500015A07 gene	1500015A07Rik	---	-	chr18:61851758-61852993 (+) // 97.78 // qE1	0.00319676
1430113_at	SH2 domain containing 6	Sh2d6	ENSMUSG00000052631	-	chr6:72443236-72450136 (-) // 93.04 // qC1	0.00319974
1435702_s_at	tyrosine 3-monooxygenase/tryptophan 5-monooxygenase activation protein, epsilon polypeptide	Ywhae	ENSMUSG00000020849	+	chr11:75581618-75582036 (+) // 86.19 // qB5	0.00321399
1440839_x_at	RIKEN cDNA 1700065I16 gene	1700065I16Rik	---	-	chr15:63648875-63649206 (+) // 77.7 // qD1	0.0032172
1432142_at	solute carrier family 35, member F4	Slc35f4	ENSMUSG00000021852	-	chr14:48225256-48236160 (-) // 99.62 // qC1	0.00323675
1460612_at	RAN binding protein 3	Ranbp3	ENSMUSG00000002372	-	chr17:56396293-56396893 (+) // 89.33 // qD	0.00323856
1459626_at	Transcribed locus	---	---	+	chr11:97666403-97666895 (-) // 99.8 // qD	0.00324111
