# Supplementary material for: Phenotypic Consequences of Copy Number Variation: Insights from Smith-Magenis and Potocki-Lupski Syndrome Mouse Models
Source: PLoS Biol. 2010 Nov 23;8(11):e1000543. doi: 10.1371/journal.pbio.1000543 (PMC2990707; doi:10.1371/journal.pbio.1000543)
Supplement: Table S5 — Transcripts differentially expressed in the cerebellum of Df(11)17/Dp(11)17 mouse. (0.08 MB XLS) [file pbio.1000543.s016.xls]

## Sheet: TableS2.xls
P_id	Gene_title	Gene_symbol	Ensembl	Loc	Alignments	Pvalue
1453749_at	RIKEN cDNA 2610507I01 gene	2610507I01Rik	---	+	chr11:59014453-59015670 (-) // 72.29 // qB1.3	1.17e-10
1431141_at	RIKEN cDNA 2610507I01 gene	2610507I01Rik	---	+	chr11:59015818-59018580 (-) // 97.28 // qB1.3	1.58e-07
1424893_at	nuclear distribution gene E-like homolog 1 (A. nidulans)	Ndel1	ENSMUSG00000018736	+	chr11:68645362-68661620 (-) // 80.73 // qB3	2.56e-07
1416678_at	COP9 (constitutive photomorphogenic) homolog, subunit 3 (Arabidopsis thaliana)	Cops3	ENSMUSG00000019373	++	chr11:59633739-59656033 (-) // 90.77 // qB1.3	1.1e-06
1420516_at	nonagouti	a	ENSMUSG00000027596	-	chr2:154705017-154742424 (+) // 62.22 // qH1	5.39e-06
1443698_at	F-box protein 39	Fbxo39	ENSMUSG00000040483	+	chr11:72117859-72124932 (+) // 98.53 // qB4	1.59e-05
1441198_at	zinc finger protein 39	Zfp39	ENSMUSG00000037001	+	chr11:58704345-58705039 (-) // 100.0 // qB1.3	2.93e-05
1459764_x_at	Activated spleen cDNA, RIKEN full-length enriched library, clone:F830018F16 product:hypothetical protein, full insert sequence /// Sorting nexin 10	Snx10	---	-	chr6:51494427-51494736 (+) // 66.02 // qB3	6.53e-05
1435865_at	histone cluster 3, H2a	Hist3h2a	ENSMUSG00000036964	+	chr11:58770868-58771805 (+) // 100.0 // qB1.3	9.36e-05
1429453_a_at	mitochondrial ribosomal protein L55	Mrpl55	ENSMUSG00000036860	+	chr11:59018705-59022228 (+) // 85.68 // qB1.3	0.000120582
1453291_at	high mobility group box 2-like 1 /// similar to Hmgb2l1 protein	Hmgb2l1 /// LOC100045749	ENSMUSG00000034518	-	chr8:77889755-77898102 (+) // 94.46 // qC1	0.000122167
1438078_at	Transcribed locus	---	---	+	chr11:88851268-88852361 (-) // 99.09 // qC	0.000157431
1446943_at	---	---	---	-	chr1:34179916-34180490 (+) // 100.0 // qB	0.000172015
1417596_at	endothelial precursor protein B9	Eppb9	ENSMUSG00000001039	+:	chr11:61321338-61329123 (+) // 95.88 // qB2	0.000197758
1441287_at	Mbt domain containing 1	Mbtd1	---	+	chr11:93758669-93758945 (+) // 52.57 // qD	0.000495928
1415718_at	SAP30-like /// similar to SAP30-like	LOC100044471 /// Sap30l	ENSMUSG00000020519	+	chr11:57617804-57626409 (+) // 98.33 // qB1.3	0.000539294
1451447_at	CUE domain containing 1	Cuedc1	ENSMUSG00000018378	+	chr11:87985758-88009234 (+) // 87.68 // qC	0.000707228
1436211_at	THO complex 4	Thoc4	---	+	chr11:120407772-120409078 (-) // 80.31 // qE2	0.000835022
1446684_at	GTPase activating RANGAP domain-like 1	Garnl1	ENSMUSG00000021027	-	chr12:56627045-56627465 (-) // 66.4 // qC1	0.000880476
1458103_at	nuclear receptor co-repressor 1	Ncor1	---	+	chr11:62216526-62217221 (-) // 99.71 // qB2	0.00106112
1428306_at	DNA-damage-inducible transcript 4	Ddit4	ENSMUSG00000020108	-	chr10:59345026-59347165 (-) // 91.33 // qB4	0.00129831
1449006_at	galactosidase, alpha	Gla	ENSMUSG00000031266	-	chrX:129935019-129947316 (-) // 75.64 // qE3	0.00132343
1429025_a_at	hexamthylene bis-acetamide inducible 2 /// similar to hexamthylene bis-acetamide inducible 2	Hexim2 /// LOC100044959	ENSMUSG00000043372	+	chr11:102949452-102955998 (+) // 71.3 // qE1	0.00144641
1452824_at	DNA segment, Chr 1, Brigham & Women's Genetics 0212 expressed	D1Bwg0212e	ENSMUSG00000003135	-	chr1:39480336-39490473 (+) // 93.01 // qB	0.00146044
1424363_at	Mycbp associated protein	Mycbpap	ENSMUSG00000039110	+	chr11:94317436-94328723 (-) // 94.2 // qD	0.00154997
1438130_at	TAF15 RNA polymerase II, TATA box binding protein (TBP)-associated factor	Taf15	---	+	chr11:83315201-83315525 (+) // 47.64 // qC	0.00155642
1440747_at	coproporphyrinogen oxidase	Cpox	---	-	chr16:58619301-58619758 (+) // 99.56 // qC1.2	0.00165272
1447028_at	RIKEN cDNA 4930563E22 gene	4930563E22Rik	ENSMUSG00000053574	+	chr11:72034091-72034645 (+) // 91.68 // qB4	0.00180003
1430591_at	dopa decarboxylase	Ddc	---	+	chr11:11762131-11790501 (-) // 80.82 // qA1	0.00180384
1450030_at	dynactin 4	Dctn4	ENSMUSG00000024603	-	chr18:60651522-60684416 (+) // 98.8 // qD3	0.00182684
1421670_a_at	interleukin-1 receptor-associated kinase 4	Irak4	ENSMUSG00000059883	-	chr15:94371832-94385136 (+) // 95.53 // qE3	0.00183889
1439842_at	Zinc finger protein 287	Zfp287	---	+	chr11:62537452-62538078 (-) // 99.84 // qB2	0.00193134
1431528_at	RIKEN cDNA 5830427D02 gene	5830427D02Rik	---	-	chr15:102435747-102436557 (-) // 37.37 // qF3	0.00203129
1443444_at	Transcribed locus	---	---	-	chr1:129255444-129255804 (+) // 60.2 // qE3	0.00226916
1442019_at	RIKEN cDNA B230343A10 gene	B230343A10Rik	---	+	chr11:67503297-67503926 (-) // 98.89 // qB3	0.00234041
1457598_at	Thioredoxin-like 2	Txnl2	---	-	chr7:137279988-137280511 (+) // 97.74 // qF3	0.00244846
1444521_at	Transcribed locus	---	---	+	chr11:62331413-62332232 (+) // 75.81 // qB2	0.00263968
1431691_a_at	RAB31, member RAS oncogene family	Rab31	ENSMUSG00000056515	-	chr17:65553221-65574596 (-) // 99.76 // qE1.1	0.0026445
1460176_at	v-crk sarcoma virus CT10 oncogene homolog (avian)	Crk	---	+	chr11:75495469-75523116 (+) // 95.58 // qB5	0.00265488
1454201_a_at	cyclin Y	Ccny	ENSMUSG00000024286	-	chr18:9386398-9450136 (-) // 97.81 // qA1	0.00265545
1439918_at	outer dense fiber of sperm tails 2	Odf2	---	-	chr2:29713663-29714471 (+) // 99.88 // qB	0.00268237
1420692_at	interleukin 2 receptor, alpha chain	Il2ra	ENSMUSG00000026770	-	chr2:11560659-11610720 (+) // 85.01 // qA1	0.00276006
1448931_at	coagulation factor II (thrombin) receptor-like 1	F2rl1	ENSMUSG00000021678	-	chr13:96612416-96625939 (-) // 98.82 // qD1	0.00284107
1453285_at	transmembrane protein 88	Tmem88	ENSMUSG00000045377	+	chr11:69213455-69214429 (-) // 94.9 // qB3	0.0028961
1437810_a_at	hemoglobin Z, beta-like embryonic chain /// hypothetical protein LOC100044263	Hbb-bh1 /// LOC100044263	ENSMUSG00000052217	-	chr7:103715465-103715703 (-) // 74.53 // qE1	0.00290615
1418519_at	aminoadipate aminotransferase	Aadat	ENSMUSG00000057228	-	chr8:63398223-63437819 (+) // 99.89 // qB3.1	0.00291594
1452029_a_at	purine-rich element binding protein G	Purg	ENSMUSG00000049184	-	chr8:34852263-34853468 (+) // 98.37 // qA4	0.00292755
1456667_at	Huntington disease gene homolog	Hdh	---	-	chr5:35200835-35201850 (+) // 99.02 // qB2	0.00297307
1422907_at	guanine nucleotide binding protein, alpha transducing 2	Gnat2	ENSMUSG00000009108	-	chr3:108220844-108229488 (+) // 100.0 // qF3	0.0029987
1430490_at	---	---	---	-	chr13:40738781-40746136 (+) // 99.62 // qA3.3	0.00303057
1453689_at	Fanconi anemia, complementation group E	Fance	ENSMUSG00000007570	-	chr17:28041154-28054155 (+) // 99.89 // qA3.3	0.00306601
1447109_at	Transcribed locus	---	---	-	chr8:4292082-4292353 (-) // 51.33 // qA1.1	0.00326979
1449049_at	toll-like receptor 1	Tlr1	ENSMUSG00000044827	-	chr5:65203800-65209359 (-) // 98.79 // qC3.1	0.00338653
1451582_at	tubby like protein 1	Tulp1	ENSMUSG00000037446	-	chr17:28079103-28092794 (-) // 92.69 // qA3.3	0.00343087
1435945_a_at	potassium intermediate/small conductance calcium-activated channel, subfamily N, member 4	Kcnn4	ENSMUSG00000054342	-	chr7:24093695-24093972 (+) // 93.88 // qA3	0.00353159
1438750_at	Transcribed locus	---	---	-	chrX:102068170-102068988 (-) // 99.88 // qD	0.00354637
1451826_at	calcium binding protein 5	Cabp5	ENSMUSG00000005649	-	chr7:12298310-12309065 (+) // 94.22 // qA1	0.00357671
1443340_at	calcium binding atopy-related autoantigen 1	Cbara1	---	-	chr10:59100016-59100435 (+) // 65.62 // qB4	0.00362494
1441620_at	---	---	---	+	chr11:11874063-11874693 (-) // 100.0 // qA1	0.00362724
1424684_at	RAB5C, member RAS oncogene family	Rab5c	ENSMUSG00000019173	+	chr11:100531098-100554210 (-) // 94.35 // qD	0.00374085
1435249_at	BTAF1 RNA polymerase II, B-TFIID transcription factor-associated, (Mot1 homolog, S. cerevisiae)	Btaf1	ENSMUSG00000040565	-	chr19:37067597-37078456 (+) // 91.37 // qC2	0.00383212
1453747_at	RIKEN cDNA 2810021J22 gene	2810021J22Rik	ENSMUSG00000020491	+	chr11:58697688-58699513 (+) // 99.67 // qB1.3	0.00384998
1422276_at	pyrimidinergic receptor P2Y, G-protein coupled, 4	P2ry4	ENSMUSG00000044359	-	chrX:96795923-96797588 (-) // 99.93 // qC3	0.00386403
1451540_at	mannose phosphate isomerase	Mpi	ENSMUSG00000032306	-	chr9:57342399-57350888 (-) // 96.33 // qB	0.0038765
1447357_at	Transcribed locus	---	---	+	chr11:87828185-87864201 (-) // 100.0 // qC	0.00391418
1438202_at	RIKEN cDNA C920005C14 gene	C920005C14Rik	ENSMUSG00000049687	-	chr15:82172899-82173490 (+) // 82.26 // qE1	0.00399963
1440695_at	12 days embryo eyeball cDNA, RIKEN full-length enriched library, clone:D230039G15 product:hypothetical protein, full insert sequence	---	---	-	chr17:22913990-22914402 (-) // 67.21 // qA3.3	0.00400264
1460678_at	kelch domain containing 2	Klhdc2	ENSMUSG00000020978	-	chr12:70215356-70229112 (+) // 98.09 // qC2	0.00410852
1440585_at	Syntaxin 6	Stx6	---	-	chr1:156949860-156950557 (+) // 99.86 // qG3	0.00415651
1425365_a_at	cytochrome P450, family 2, subfamily d, polypeptide 13	Cyp2d13	ENSMUSG00000057088	-	chr15:82464516-82469796 (-) // 95.67 // qE1	0.00421724
1449184_at	peptidoglycan recognition protein 1	Pglyrp1	ENSMUSG00000030413	-	chr7:18043162-18048962 (+) // 93.61 // qA2	0.00436051
1419927_s_at	RAB interacting factor	Rabif	ENSMUSG00000042229	-	chr1:136323665-136324084 (+) // 66.72 // qE4	0.00443065
1425105_at	retinol binding protein 3, interstitial	Rbp3	ENSMUSG00000041534	-	chr14:32783106-32793432 (+) // 99.23 // qB	0.00454339
1459270_at	---	---	---	-	chr16:14353938-14354465 (+) // 76.62 // qA1	0.00455438
1425878_at	calcium binding protein 4	Cabp4	ENSMUSG00000024842	-	chr19:4135794-4139608 (-) // 99.91 // qA	0.00458233
1429150_at	coiled-coil domain containing 77	Ccdc77	---	-	chr6:120289937-120329977 (-) // 91.96 // qF1	0.00487176
1459433_at	RIKEN cDNA C130051F05 gene	C130051F05Rik	---	-	chr13:78576682-78577314 (+) // 99.84 // qC2	0.00490083
1420833_at	vesicle-associated membrane protein 2	Vamp2	ENSMUSG00000020894	+	chr11:68904704-68908581 (+) // 93.65 // qB3	0.0050529
1429248_at	RIKEN cDNA 2810002N01 gene	2810002N01Rik	ENSMUSG00000037787	-	chr12:112161076-112181814 (+) // 78.21 // qF1	0.00508364
1428031_at	melanin-concentrating hormone receptor 1	Mchr1	ENSMUSG00000050164	-	chr15:81063028-81065428 (+) // 100.0 // qE1	0.00511884
1421797_a_at	sorting nexin 12	Snx12	ENSMUSG00000046032	-	chrX:97414986-97425209 (-) // 99.84 // qC3	0.00516708
1446654_at	---	---	---	+	chr11:68900875-68901180 (+) // 48.03 // qB3	0.00522219
1444196_at	expressed sequence AI662501	AI662501	---	++	chr11:59660831-59661474 (-) // 100.0 // qB1.3	0.00523597
1427834_at	serine protease inhibitor 16	Spi16	---	-	chr1:109434466-109435010 (+) // 70.54 // qE2.1	0.00524259
1448120_at	growth differentiation factor 9	Gdf9	ENSMUSG00000018238	+	chr11:53276779-53281326 (+) // 99.03 // qB1.3	0.00526007
1443354_at	---	---	---	-	chr3:69126748-69127325 (-) // 91.3 // qE1	0.0052803
1441404_at	---	---	---	+	chr11:74522844-74523526 (-) // 75.92 // qB5	0.00530881
1418100_at	RIKEN cDNA A030009H04 gene	A030009H04Rik	ENSMUSG00000043419	+	chr11:69156965-69158836 (+) // 97.36 // qB3	0.00533521
1438685_at	zinc finger, MYM-type 6	Zmym6	ENSMUSG00000042408	-	chr4:126624707-126626784 (+) // 53.76 // qD2.2	0.00538788
1460131_at	---	---	---	-	chr8:27597480-27598187 (-) // 68.05 // qA2	0.00539548
1457737_at	predicted gene, EG215472	EG215472	ENSMUSG00000053420	-	chr10:93723509-93728501 (-) // 89.25 // qC2	0.00548647
1441534_at	expressed sequence C86753	C86753	---	-	chr12:100362807-100363425 (-) // 70.64 // qE	0.00550065
1422061_at	aldo-keto reductase family 1, member C20	Akr1c20	ENSMUSG00000054757	-	chr13:4506707-4522590 (-) // 76.99 // qA1	0.00550683
1448952_at	RIKEN cDNA A030009H04 gene	A030009H04Rik	ENSMUSG00000043419	+	chr11:69156965-69158836 (+) // 97.36 // qB3	0.00553515
1426651_at	mitochondrial ribosomal protein L44	Mrpl44	ENSMUSG00000026248	-	chr1:79655156-79660471 (+) // 94.92 // qC4	0.0056907
1432436_a_at	adenylate kinase 3	Ak3	ENSMUSG00000024782	-	chr19:29092208-29113950 (-) // 74.92 // qC1	0.00573993
1441465_at	CCR4-NOT transcription complex, subunit 3	Cnot3	---	-	chr7:3252025-3252591 (+) // 81.48 // qA1	0.00581064
1422214_at	neuropeptide FF receptor 2	Npffr2	ENSMUSG00000035528	-	chr5:90602627-90658936 (+) // 99.82 // qE1	0.00589482
1456855_at	---	---	---	-	chr7:99829880-99830217 (-) // 66.47 // qE1	0.00600038
1427495_at	sodium channel, voltage-gated, type VII, alpha	Scn7a	ENSMUSG00000034810	-	chr2:66475607-66585752 (-) // 97.74 // qC1.3	0.00601984
1426329_s_at	brain and acute leukemia, cytoplasmic	Baalc	ENSMUSG00000022296	-	chr15:38763982-38779630 (+) // 65.03 // qB3.1	0.00603333
1426325_at	kinesin family member 1C	Kif1c	ENSMUSG00000020821	+	chr11:70516808-70545282 (+) // 97.54 // qB3	0.00614301
1442017_at	nitrogen fixation gene 1 (S. cerevisiae)	Nfs1	---	-	chr2:155830051-155830306 (-) // 36.74 // qH1	0.00616847
1444890_at	---	---	---	+:	chr11:59523227-59523788 (+) // 58.52 // qB1.3	0.00621445
1458011_s_at	DNA segment, Chr 4, ERATO Doi 117, expressed	D4Ertd117e	---	-	chr4:150849628-150850301 (+) // 42.53 // qE2	0.00621514
1418705_at	cone-rod homeobox containing gene	Crx	ENSMUSG00000041578	-	chr7:15024466-15038490 (-) // 85.77 // qA1	0.00622223
1447266_at	UTP18, small subunit (SSU) processome component, homolog (yeast)	Utp18	ENSMUSG00000054079	+	chr11:93676042-93676506 (-) // 99.78 // qD	0.00629998
1421874_a_at	mitochondrial ribosomal protein S23	Mrps23	ENSMUSG00000023723	+	chr11:88020610-88027554 (+) // 95.36 // qC	0.00639689
1452827_at	RIKEN cDNA 1500009C09 gene	1500009C09Rik	ENSMUSG00000068099	-	chr15:82083859-82088516 (+) // 99.0 // qE1	0.00687286
1459999_at	splicing factor, arginine/serine-rich 15	Sfrs15	ENSMUSG00000022983	-	chr16:90139272-90141184 (-) // 36.86 // qC3.3	0.00688396
1439118_at	solute carrier family 35, member E4	Slc35e4	ENSMUSG00000048807	+	chr11:3813964-3814675 (-) // 100.0 // qA1	0.00688734
1455761_at	RIKEN cDNA 2310009B15 gene	2310009B15Rik	---	-	chr1:140668395-140670688 (-) // 98.14 // qE4	0.00689409
1456385_x_at	UBX domain containing 3	Ubxd3	ENSMUSG00000043621	-	chr4:137990601-137991307 (-) // 94.51 // qD3	0.00694208
1431871_at	thioredoxin domain containing 3 (spermatozoa)	Txndc3	ENSMUSG00000041138	-	chr13:19652545-19705216 (-) // 99.86 // qA2	0.00694961
1457460_at	acyl-CoA synthetase short-chain family member 2	Acss2	ENSMUSG00000027605	-	chr2:155259996-155276930 (+) // 73.25 // qH1	0.0070689
1430778_a_at	nucleotide binding protein 1	Nubp1	ENSMUSG00000022503	-	chr16:10325531-10334131 (+) // 99.71 // qA1	0.00724244
1458600_at	hypothetical protein LOC100041196 /// hypothetical protein LOC100044110 /// hypothetical protein LOC100046453	LOC100041196 /// LOC100044110	---	-	chr2:19346861-19347489 (-) // 97.36 // qA3	0.00746698
1429814_at	pantothenate kinase 1	Pank1	ENSMUSG00000033519	-	chr19:34944161-34947954 (+) // 92.68 // qC2	0.00748878
1426191_a_at	Bcl2-like 1	Bcl2l1	ENSMUSG00000007659	-	chr2:152473585-152521431 (-) // 100.0 // qH1	0.00753033
1431589_at	hydrocephalus inducing	Hydin	---	-	chr8:113154580-113156591 (-) // 83.63 // qE1	0.00758333
1441319_at	RNA binding motif protein 5	Rbm5	---	-	chr9:107606214-107608012 (-) // 82.44 // qF1	0.00763499
1456692_at	---	---	---	-	chr15:88523214-88523687 (-) // 100.0 // qE3	0.00770981
1425081_at	zinc finger protein 286	Zfp286	ENSMUSG00000047342	+	chr11:62595139-62599961 (-) // 63.82 // qB2	0.0078618
1442004_at	tripartite motif-containing 65	Trim65	ENSMUSG00000054517	+	chr11:115940788-115941588 (-) // 72.04 // qE2	0.00790331
1427081_at	RIKEN cDNA A630072M18 gene	A630072M18Rik	ENSMUSG00000046209	-	chr5:20462812-20465121 (+) // 93.69 // qA3	0.00793352
1430121_at	RIKEN cDNA 1700006E09 gene	1700006E09Rik	ENSMUSG00000010841	+	chr11:101803145-101808354 (+) // 99.0 // qD	0.00797488
1436694_s_at	neurogenic differentiation 4	Neurod4	ENSMUSG00000048015	-	chr10:129671099-129671376 (-) // 87.34 // qD3	0.00799717
1453880_s_at	RIKEN cDNA 1700041C02 gene	1700041C02Rik	ENSMUSG00000028637	-	chr4:118871413-118881678 (-) // 99.86 // qD2.1	0.00808302
1418360_at	zinc finger protein 179	Zfp179	ENSMUSG00000010086	++	chr11:61264636-61270128 (-) // 98.39 // qB2	0.00825296
1441349_at	hypothetical LOC552904	LOC552904	---	-	chr3:130005084-130006118 (-) // 90.23 // qG3	0.00829208
1427197_at	ataxia telangiectasia and Rad3 related	Atr	ENSMUSG00000032409	-	chr9:95750220-95760994 (+) // 98.23 // qE3.3	0.00835064
1445781_at	---	---	---	-	chr3:86180346-86181313 (+) // 60.18 // qF1	0.00836985
1455926_at	LSM6 homolog, U6 small nuclear RNA associated (S. cerevisiae)	Lsm6	ENSMUSG00000031683	-	chr8:81702633-81717169 (-) // 91.82 // qC2	0.00845852
1448612_at	stratifin /// similar to LOC298795 protein /// similar to 14-3-3 protein sigma (Stratifin)	LOC665928 /// LOC675255 /// Sf	---	-	chr4:132872641-132873925 (-) // 89.21 // qD2.3	0.0085701
1440158_x_at	Coiled-coil-helix-coiled-coil-helix domain containing 7	Chchd7	---	-	chr4:3878195-3878529 (+) // 99.4 // qA1	0.00858631
1453092_at	cysteine-rich C-terminal 1	Crct1	ENSMUSG00000027913	-	chr3:93099607-93101077 (-) // 96.27 // qF2.1	0.0086489
1453625_at	dystrobrevin alpha	Dtna	---	-	chr18:23686825-23687839 (-) // 69.42 // qA2	0.0087573
1437081_at	Tissue inhibitor of metalloproteinase 2	Timp2	---	+	chr11:118119214-118119466 (+) // 72.0 // qE2	0.00875915
1422180_a_at	tryptase beta 2	Tpsb2	ENSMUSG00000033825	-	chr17:25094149-25096694 (+) // 97.35 // qA3.3	0.0088052
1438124_at	predicted gene, EG433070	EG433070	---	-	chr17:18286604-18320535 (+) // 89.04 // qA3.2	0.00880823
1430096_at	RIKEN cDNA 2900017F05 gene	2900017F05Rik	---	-	chr19:22843917-22845424 (+) // 99.74 // qB	0.00881211
1446927_at	---	---	---	-	chr14:120713783-120714195 (-) // 71.16 // qE4	0.0088462
1443536_at	solute carrier family 7 (cationic amino acid transporter, y+ system), member 11	Slc7a11	ENSMUSG00000027737	-	chr3:50462414-50462954 (-) // 97.27 // qC	0.00887121
1431391_at	Ral GEF with PH domain and SH3 binding motif 1	Ralgps1	---	-	chr2:33081382-33193479 (-) // 85.67 // qB	0.00889604
1419174_at	RIKEN cDNA 2410004B18 gene	2410004B18Rik	ENSMUSG00000036873	-	chr3:145875417-145882220 (+) // 98.77 // qH2	0.00890836
1453265_at	RIKEN cDNA 4930579C15 gene	4930579C15Rik	---	-	chr4:94399284-94420861 (-) // 99.4 // qC5	0.00891432
1439566_at	GPRIN family member 3	Gprin3	ENSMUSG00000045441	-	chr6:59282028-59283091 (-) // 99.53 // qB3	0.00901583
1444834_at	---	---	---	-	chr10:107611621-107612622 (+) // 70.13 // qD1	0.00906081
1455677_s_at	chloride channel Ka	Clcnka	ENSMUSG00000033770	-	chr4:140656688-140659426 (-) // 94.98 // qD3	0.00911659
1441162_at	Rho-associated coiled-coil containing protein kinase 1	Rock1	---	-	chr18:10069292-10069957 (-) // 80.29 // qA1	0.00920959
1439582_at	Microtubule-actin crosslinking factor 1	Macf1	---	-	chr4:122866605-122867335 (-) // 99.73 // qD2.2	0.00923996
1439147_at	RIKEN cDNA 1110049B09 gene	1110049B09Rik	ENSMUSG00000035860	-	chr12:33619039-33620317 (-) // 85.1 // qA3	0.00941123
1443378_s_at	a disintegrin and metallopeptidase domain 1a /// similar to MK-5 type 2	Adam1a /// LOC100047833	ENSMUSG00000072647	-	chr5:121779248-121779845 (-) // 92.95 // qF	0.00944731
1429118_a_at	zinc finger, H2C2 domain containing	Zh2c2	ENSMUSG00000026333	-	chr1:99600584-99608521 (+) // 97.78 // qD	0.00944809
1437667_a_at	BTB and CNC homology 2	Bach2	ENSMUSG00000040270	-	chr4:32909252-32909894 (+) // 99.22 // qA5	0.00952661
1427156_s_at	activating signal cointegrator 1 complex subunit 2	Ascc2	---	+	chr11:4559356-4585702 (+) // 95.27 // qA1	0.00962777
1452456_at	nuclear receptor interacting protein 2	Nrip2	---	-	chr6:128365400-128374221 (+) // 97.48 // qF3	0.00964454
1432390_at	RIKEN cDNA 4933400F21 gene	4933400F21Rik	---	-	chr1:91481699-91515081 (-) // 99.7 // qD	0.00964575
1444579_at	---	---	---	-	chr3:90386087-90386393 (+) // 65.95 // qF1	0.00965709
1424362_at	phosphatidic acid phosphatase type 2 domain containing 3	Ppapdc3	ENSMUSG00000051373	-	chr2:31917557-31932824 (+) // 99.02 // qB	0.00966965
1418662_at	RIKEN cDNA 2210012G02 gene	2210012G02Rik	ENSMUSG00000028619	-	chr4:106636746-106676252 (-) // 95.72 // qC7	0.00967098
1438140_a_at	zinc finger protein 64	Zfp64	ENSMUSG00000027551	-	chr2:168617357-168617934 (-) // 100.0 // qH3	0.00967184
1451283_at	RIKEN cDNA 1810073G14 gene	1810073G14Rik	ENSMUSG00000020523	+	chr11:57299188-57334690 (-) // 96.01 // qB1.3	0.00974366
1441787_at	Zinc finger CCCH type containing 12C	Zc3h12c	---	-	chr9:51863861-51864127 (-) // 61.29 // qA5.3	0.00975906
1442418_at	RIKEN cDNA B930096F20 gene	B930096F20Rik	---	-	chr19:8813877-8814568 (+) // 94.4 // qA	0.00978537
1432032_a_at	artemin	Artn	ENSMUSG00000028539	-	chr4:117424125-117427402 (-) // 97.73 // qD2.1	0.00987844
1429520_a_at	phytoceramidase, alkaline	Phca	ENSMUSG00000030760	-	chr7:98090729-98184730 (-) // 99.82 // qE1	0.00988865
1429578_at	RIKEN cDNA 1700049K14 gene	1700049K14Rik	ENSMUSG00000021966	-	chr14:63058448-63067866 (+) // 98.35 // qD1	0.00989972
1417427_at	ribonuclease H2, subunit C	Rnaseh2c	ENSMUSG00000024925	-	chr19:5601885-5602936 (+) // 93.27 // qA	0.00991146
1417290_at	leucine-rich alpha-2-glycoprotein 1	Lrg1	ENSMUSG00000037095	-	chr17:55712968-55715294 (-) // 96.3 // qC	0.00996168
1439231_at	3 days neonate thymus cDNA, RIKEN full-length enriched library, clone:A630006J12 product:unclassifiable, full insert sequence	---	---	-	chr9:4260788-4261178 (+) // 62.56 // qA1	0.00997506
1427973_s_at	Vcell division cycle 73, Paf1/RNA polymerase II complex component, homolog (S. cerevisiae)	Cdc73	---	-	chr1:145367782-145465057 (-) // 94.99 // qF	0.0100028
1457492_at	Triple functional domain (PTPRF interacting)	Trio	---	-	chr15:27782121-27782828 (-) // 99.86 // qB1	0.010016
1451746_a_at	autophagy-related 12 (yeast)	Atg12	ENSMUSG00000032905	-	chr18:46857763-46866901 (-) // 94.01 // qC	0.0100374
1441064_at	pecanex-like 2 (Drosophila)	Pcnxl2	ENSMUSG00000060212	-	chr8:128647742-128658302 (-) // 100.0 // qE2	0.0102506
1445565_at	Histone cluster 1, H1e	Hist1h1e	---	-	chr13:23626440-23626969 (-) // 99.06 // qA3.1	0.0103657
1432282_a_at	RIKEN cDNA 2010305C02 gene	2010305C02Rik	---	+	chr11:75284268-75287090 (+) // 77.14 // qB5	0.0103798
1444371_at	RIKEN cDNA A630007B06 gene	A630007B06Rik	---	-	chr19:56862084-56862925 (-) // 100.0 // qD2	0.0104233
1425599_a_at	GATA zinc finger domain containing 1	Gatad1	ENSMUSG00000007415	-	chr5:3649259-3653812 (-) // 84.98 // qA1	0.0105717
1445341_at	---	---	---	-	chr12:21649739-21650351 (-) // 91.74 // qA1.3	0.0105786
1449034_at	kallikrein B, plasma 1	Klkb1	---	-	chr8:46768249-46807283 (-) // 97.56 // qB1.1	0.0107948
1436864_at	---	---	---	-	chr13:115260752-115261372 (+) // 77.86 // qD2.2	0.0108417
1428459_at	PRAME family member 12	Pramef12	ENSMUSG00000028591	-	chr4:143658360-143675151 (-) // 99.64 // qE1	0.0109489
1419890_at	---	---	---	-	chr2:51956938-51957424 (-) // 99.59 // qC1.1	0.0110019
1457812_at	transformation related protein 53 binding protein 1	Trp53bp1	ENSMUSG00000043909	-	chr2:120918850-120919204 (-) // 65.67 // qE5	0.0110165
1460368_at	membrane protein, palmitoylated 4 (MAGUK p55 subfamily member 4)	Mpp4	ENSMUSG00000026024	-	chr1:59065481-59106182 (-) // 97.63 // qC1.3	0.0110644
1451981_at	gene trap ROSA b-geo 22	Gtrgeo22	ENSMUSG00000020308	-	chr10:79072100-79079256 (+) // 96.71 // qC1	0.0111294
1436140_at	RIKEN cDNA 1700027J05 gene	1700027J05Rik	---	-	chr15:89009978-89010626 (-) // 98.92 // qE3	0.0111512
1457417_at	---	---	---	-	chr2:121675389-121675884 (+) // 56.77 // qE5	0.0113027
1443548_at	Transcribed locus	---	---	-	chr3:127159774-127160312 (+) // 99.26 // qG2	0.0113082
1426605_at	BRCA1/BRCA2-containing complex, subunit 3	Brcc3	ENSMUSG00000031201	-	chrX:71669417-71703898 (+) // 49.85 // qA7.3	0.011354
1442953_at	Transcribed locus	---	---	-	chr1:157082933-157083742 (-) // 76.23 // qG3	0.0113857
1430646_at	RIKEN cDNA 5830407P18 gene	5830407P18Rik	---	-	chr14:119534110-119536764 (+) // 97.25 // qE4	0.0114224
1443095_at	16 days embryo head cDNA, RIKEN full-length enriched library, clone:C130071C21 product:unclassifiable, full insert sequence	---	---	-	chr2:145988822-145989342 (-) // 75.84 // qG1	0.0114276
1444174_at	predicted gene, ENSMUSG00000074462	ENSMUSG00000074462	---	-	chr9:30689894-30690434 (-) // 79.76 // qA4	0.0115329
1440653_at	Pleckstrin homology domain interacting protein	Phip	---	-	chr9:82693880-82694391 (-) // 77.9 // qE2	0.0115616
1460195_at	mitochondrial ribosomal protein S11	Mrps11	ENSMUSG00000030611	-	chr7:78656631-78666502 (+) // 97.6 // qD1	0.0116022
1448635_at	structural maintenance of chromosomes 2	Smc2	ENSMUSG00000028312	-	chr4:52482190-52509403 (+) // 99.18 // qB2	0.0116957
1446006_at	12 days embryo spinal cord cDNA, RIKEN full-length enriched library, clone:C530023K05 product:unclassifiable, full insert sequence	---	---	-	chr2:105751067-105751829 (+) // 82.37 // qE3	0.0117102
1459160_at	---	---	---	+	chr11:66182571-66183209 (-) // 72.96 // qB3	0.0117243
1432402_at	RIKEN cDNA 4930402F11 gene	4930402F11Rik	---	-	chr7:69370174-69373202 (+) // 92.61 // qC	0.0117658
1434857_at	RIKEN cDNA A230106D06 gene	A230106D06Rik	ENSMUSG00000045466	-	chr6:47880907-47883161 (+) // 99.11 // qB2.3	0.0117982
1444728_at	---	---	---	-	chr6:33539602-33540478 (+) // 98.65 // qA3.3	0.0118414
1431436_a_at	katanin p60 subunit A-like 2	Katnal2	ENSMUSG00000025420	-	chr18:77197649-77251746 (-) // 99.94 // qE3	0.0118597
1449847_a_at	procollagen, type IV, alpha 3 (Goodpasture antigen) binding protein	Col4a3bp	ENSMUSG00000021669	-	chr13:97643438-97739858 (+) // 97.4 // qD1	0.0120016
1451887_at	LPS-responsive beige-like anchor	Lrba	---	-	chr3:86310606-86832635 (+) // 99.28 // qF1	0.0120062
1424197_s_at	Fanconi anemia, complementation group E	Fance	ENSMUSG00000007570	-	chr17:28041133-28054156 (+) // 96.44 // qA3.3	0.0121145
1426280_at	expressed sequence AV249152	AV249152	ENSMUSG00000020319	+	chr11:21472270-21798791 (+) // 91.58 // qA3.1	0.0121222
1448086_at	DNA segment, Chr 1, ERATO Doi 164, expressed	D1Ertd164e	---	-	chr1:4820960-4821695 (-) // 97.87 // qA1	0.0122374
1438276_at	Transcribed locus	---	---	+	chr11:62138500-62139589 (-) // 76.43 // qB2	0.0122742
1437307_at	SUMO/sentrin specific peptidase 8	Senp8	ENSMUSG00000051705	-	chr9:59533759-59534540 (-) // 97.74 // qB	0.0124374
1435262_at	Transcribed locus	---	---	-	chr1:107345968-107346993 (-) // 97.53 // qE2.1	0.0126104
1438099_at	triple functional domain (PTPRF interacting)	Trio	ENSMUSG00000022263	-	chr15:27777671-27792070 (-) // 99.22 // qB1	0.0126208
1454405_at	RIKEN cDNA 4930453J04 gene	4930453J04Rik	---	-	chr17:86138811-86140837 (-) // 69.75 // qE4	0.012625
1443992_at	Nipped-B homolog (Drosophila)	Nipbl	---	-	chr15:8237036-8237894 (-) // 98.84 // qA1	0.012807
1445456_at	---	---	---	-	chr6:72789129-72789552 (-) // 68.56 // qC1	0.012836
1440943_at	RIKEN cDNA B230208H17 gene	B230208H17Rik	---	-	chr2:25427139-25427841 (-) // 74.72 // qA3	0.0129672
1452718_at	ubiquitin protein ligase E3 component n-recognin 5	Ubr5	ENSMUSG00000037487	-	chr15:37911916-37923623 (-) // 87.25 // qB3.1	0.0130227
1423152_at	vesicle-associated membrane protein, associated protein B and C	Vapb	ENSMUSG00000054455	-	chr2:173380531-173422296 (+) // 94.63 // qH4	0.01304
1453371_at	RIKEN cDNA 4930535B03 gene	4930535B03Rik	---	-	chr3:95871548-95904355 (-) // 99.04 // qF2.1	0.0130416
1427345_a_at	sulfotransferase family 1A, phenol-preferring, member 1	Sult1a1	ENSMUSG00000030711	-	chr7:126464017-126467561 (-) // 98.44 // qF2	0.0131112
1424975_at	sialic acid binding Ig-like lectin 5	Siglec5	ENSMUSG00000039013	-	chr7:43219261-43227389 (+) // 99.07 // qB3	0.0132053
1418060_a_at	mitogen activated protein kinase 7	Mapk7	ENSMUSG00000001034	+:	chr11:61305011-61310398 (-) // 98.48 // qB2	0.0132056
1459307_at	12 days embryo spinal ganglion cDNA, RIKEN full-length enriched library, clone:D130066C13 product:unclassifiable, full insert sequence	---	---	-	chr3:130018656-130019326 (-) // 99.7 // qG3	0.0132293
1435521_at	Musashi homolog 2 (Drosophila)	Msi2	ENSMUSG00000069769	+	chr11:88157881-88159583 (-) // 99.65 // qC	0.0132472
1448414_at	RAD1 homolog (S. pombe)	Rad1	ENSMUSG00000022248	-	chr15:10430758-10438414 (+) // 87.96 // qA1	0.0133526
1452043_at	RIKEN cDNA 2310011J03 gene	2310011J03Rik	ENSMUSG00000020133	-	chr10:79721350-79723677 (-) // 99.29 // qC1	0.0134585
1458759_at	---	---	---	-	chr9:109805119-109806093 (-) // 93.37 // qF2	0.0135317
1421924_at	solute carrier family 2 (facilitated glucose transporter), member 3	Slc2a3	ENSMUSG00000003153	-	chr6:122695003-122708139 (-) // 98.2 // qF2	0.0135462
1447784_x_at	RIKEN cDNA 9130023D20 gene	9130023D20Rik	ENSMUSG00000047789	-	chr13:113852377-113852630 (+) // 86.9 // qD2.2	0.0136735
1426480_at	Shwachman-Bodian-Diamond syndrome homolog (human)	Sbds	ENSMUSG00000025337	-	chr5:130530434-130540217 (-) // 98.14 // qG1.3	0.0138152
1425524_at	RNA binding motif protein 25	Rbm25	---	-	chr12:84521968-84553060 (+) // 99.33 // qD1	0.0138607
1445786_at	Braf transforming gene	Braf	---	-	chr6:39568896-39569982 (-) // 99.91 // qB1	0.0139238
1431887_at	RNA binding motif 31, Y-linked	Rbm31y	ENSMUSG00000048704	-	chrY_random:5419863-5421818 (-) // 99.8 //	0.0139838
1418915_at	methylmalonic aciduria cblC type, with homocystinuria	Mmachc	ENSMUSG00000028690	-	chr4:116200208-116206338 (-) // 99.91 // qD1	0.0140282
1426654_at	zinc finger, C3HC type 1	Zc3hc1	ENSMUSG00000039130	-	chr6:30316393-30341033 (-) // 96.9 // qA3.3	0.0140578
1426303_at	xylosylprotein beta1,4-galactosyltransferase, polypeptide 7 (galactosyltransferase I)	B4galt7	---	-	chr13:55609688-55620064 (+) // 89.74 // qB1	0.0140734
1428753_a_at	DiGeorge syndrome critical region gene 6	Dgcr6	ENSMUSG00000003531	-	chr16:17966422-17985195 (+) // 91.17 // qA3	0.0140889
1452114_s_at	insulin-like growth factor binding protein 5	Igfbp5	ENSMUSG00000026185	-	chr1:72791136-72808076 (-) // 95.39 // qC3	0.0141676
1442692_at	---	---	---	-	chr2:34230689-34231043 (+) // 59.43 // qB	0.0141838
1452377_at	myeloid/lymphoid or mixed-lineage leukemia 1	Mll1	ENSMUSG00000002028	-	chr9:44554350-44632043 (-) // 99.14 // qA5.2	0.0142119
1447890_at	reticulocalbin 1	Rcn1	ENSMUSG00000005973	-	chr2:105187768-105187964 (-) // 87.5 // qE3	0.0143006
1422763_at	GIPC PDZ domain containing family, member 1	Gipc1	ENSMUSG00000019433	-	chr8:86547156-86554753 (+) // 82.91 // qC3	0.0143069
1439196_at	hook homolog 3 (Drosophila)	Hook3	---	-	chr8:27494437-27495381 (-) // 99.89 // qA2	0.0143111
1418054_at	neurogenic differentiation 4	Neurod4	ENSMUSG00000048015	-	chr10:129670338-129683175 (-) // 99.01 // qD3	0.0143611
1419278_at	ubiquitin specific peptidase 48	Usp48	ENSMUSG00000043411	-	chr4:136866324-136928906 (+) // 98.67 // qD3	0.0143715
1420862_at	dynactin 4	Dctn4	ENSMUSG00000024603	-	chr18:60651522-60684416 (+) // 98.8 // qD3	0.014454
1452880_at	zinc finger, HIT type 3	Znhit3	ENSMUSG00000020526	+	chr11:84727144-84732557 (-) // 96.32 // qC	0.0144918
1433079_at	RIKEN cDNA 4933436P19 gene	4933436P19Rik	---	-	chr10:77872943-77874385 (+) // 99.72 // qC1	0.0146317
1451680_at	sulfiredoxin 1 homolog (S. cerevisiae)	Srxn1	ENSMUSG00000032802	-	chr2:151796965-151801434 (+) // 72.05 // qG3	0.0146647
